# Supplementary material for: An Ecological Basis for Dual Genetic Code Expansion in Marine Deltaproteobacteria
Source: Front Microbiol. 2021 Jul 14;12:680620. doi: 10.3389/fmicb.2021.680620 (PMC8318568; doi:10.3389/fmicb.2021.680620)
Supplement: Supplementary file 1 [file Table_13.xlsx]

## Sheet: Core_19_Bin_00001
	CORE_19_BIN_00001 Deltaproteobacterial-bbl-31
General genome metadata
	analysis project type
	metagenome-assembled genome (MAG)
	taxa id
	16S rRNA gene
	assembly software
	MetaSpades v.3.10.1
	annotation
	Prodigal v.2.6.3 and Hmmer v.3.1
Genome quality
	assembly quaility
*	High Quality Draft:Multiple fragments where gaps span repetitive regions. Assembly statistics*. Presence of the 23S, 16S and 5S rRNA genes and at least 18 tRNAs.
*	Medium Quality Draft:Many fragments with little to no review of assembly other than reporting of standard assembly statistics*.
*	All requirements met for High Quality draft except for presence of 23S and 5S rRNA
	completeness score
	High Quality Draft: >90%
	contamination score
	High Quality Draft: < 5%
	completeness software
	anvi'o
	number of contigs
	415
	16S recovered
	yes
	16S recovery software
	rnammer
	number of standard tRNAs extracted
	21
	tRNA extraction software
	aragorn
	completeness approach
	marker gene based
	decontamination software
	anvi'o
MAG metadata
mandatory	bin parameters
	kmer+coverage
madatory	binning software
	anvi'o
optional	reassembly post binning
	no
optional	mag coverage software
	bowtie

## Sheet: Core_19_Bin_00002
	CORE_19_BIN_00002 Bacteroidales sp.
General genome metadata
	analysis project type
	metagenome-assembled genome (MAG)
	taxa id
	multi marker approach
	assembly software
	MetaSpades v.3.10.1
	annotation
	Prodigal v.2.6.3 and Hmmer v.3.1
Genome quality
mandatory	assembly quaility
	Medium Quality Draft:Many fragments with little to no review of assembly other than reporting of standard assembly statistics*.
mandatory	completeness score
	High Quality Draft: >90%
mandatory	contamination score
	High Quality Draft: < 5%
mandatory	completeness software
	checkm
optional	number of contigs
	102
optional	16S recovered
	no
optional	16S recovery software
	rnammer
optional	completeness approach
	marker gene based
optional	decontamination software
	anvi'o
MAG metadata
mandatory	bin parameters
	kmer+coverage
madatory	binning software
	anvi'o
optional	reassembly post binning
	no
optional	mag coverage software
	bowtie
* Assembly statistics include, but are not limited to total assembly size, number of contigs, contig N50/L50, and maximum contig length.

## Sheet: Core_19_Bin_00003
	CORE_19_BIN_00003 Candidatus Latescibacteria (Phylum)
General genome metadata
	analysis project type
	metagenome-assembled genome (MAG)
	taxa id
	multi marker approach
	assembly software
	MetaSpades v.3.10.1
	annotation
	Prodigal v.2.6.3 and Hmmer v.3.1
Genome quality
mandatory	assembly quaility
	Medium Quality Draft:Many fragments with little to no review of assembly other than reporting of standard assembly statistics*.
mandatory	completeness score
	High Quality Draft: >90%
mandatory	contamination score
	High Quality Draft: < 5%
mandatory	completeness software
	checkm
optional	number of contigs
	269
optional	16S recovered
	yes
optional	16S recovery software
	rnammer
optional	completeness approach
	marker gene based
optional	decontamination software
	anvi'o
MAG metadata
mandatory	bin parameters
	kmer+coverage
madatory	binning software
	anvi'o
optional	reassembly post binning
	no
optional	mag coverage software
	bowtie
* Assembly statistics include, but are not limited to total assembly size, number of contigs, contig N50/L50, and maximum contig length.

## Sheet: Core_19_Bin_00004
	CORE_19_BIN_00004 Gemmatimonadales sp.
General genome metadata
	analysis project type
	metagenome-assembled genome (MAG)
	taxa id
	multi marker approach
	assembly software
	MetaSpades v.3.10.1
	annotation
	Prodigal v.2.6.3 and Hmmer v.3.1
Genome quality
mandatory	assembly quaility
	Medium Quality Draft:Many fragments with little to no review of assembly other than reporting of standard assembly statistics*.
mandatory	completeness score
	High Quality Draft: >90%
mandatory	contamination score
	High Quality Draft: < 5%
mandatory	completeness software
	checkm
optional	number of contigs
	112
optional	16S recovered
	yes
optional	16S recovery software
	rnammer
optional	completeness approach
	marker gene based
optional	decontamination software
	anvi'o
MAG metadata
mandatory	bin parameters
	kmer+coverage
madatory	binning software
	anvi'o
optional	reassembly post binning
	no
optional	mag coverage software
	bowtie
* Assembly statistics include, but are not limited to total assembly size, number of contigs, contig N50/L50, and maximum contig length.

## Sheet: Core_19_Bin_00005
	CORE_19_BIN_00005 Victivallales
General genome metadata
	analysis project type
	metagenome-assembled genome (MAG)
	taxa id
	multi marker approach
	assembly software
	MetaSpades v.3.10.1
	annotation
	Prodigal v.2.6.3 and Hmmer v.3.1
Genome quality
mandatory	assembly quaility
	Medium Quality Draft:Many fragments with little to no review of assembly other than reporting of standard assembly statistics*.
mandatory	completeness score
	Medium Quality Draft: >50%
mandatory	contamination score
	High Quality Draft: < 5%
mandatory	completeness software
	checkm
optional	number of contigs
	382
optional	16S recovered
	no
optional	16S recovery software
	rnammer
optional	completeness approach
	marker gene based
optional	decontamination software
	anvi'o
MAG metadata
mandatory	bin parameters
	kmer+coverage
madatory	binning software
	anvi'o
optional	reassembly post binning
	no
optional	mag coverage software
	bowtie
* Assembly statistics include, but are not limited to total assembly size, number of contigs, contig N50/L50, and maximum contig length.

## Sheet: Core_19_Bin_00006
	CORE_19_BIN_00006 Spirochaetales sp.
General genome metadata
	analysis project type
	metagenome-assembled genome (MAG)
	taxa id
	multi marker approach
	assembly software
	MetaSpades v.3.10.1
	annotation
	Prodigal v.2.6.3 and Hmmer v.3.1
Genome quality
mandatory	assembly quaility
	Medium Quality Draft:Many fragments with little to no review of assembly other than reporting of standard assembly statistics*.
mandatory	completeness score
	Medium Quality Draft: >50%
mandatory	contamination score
	High Quality Draft: < 5%
mandatory	completeness software
	checkm
optional	number of contigs
	231
optional	16S recovered
	no
optional	16S recovery software
	rnammer
optional	completeness approach
	marker gene based
optional	decontamination software
	anvi'o
MAG metadata
mandatory	bin parameters
	kmer+coverage
madatory	binning software
	anvi'o
optional	reassembly post binning
	no
optional	mag coverage software
	bowtie
* Assembly statistics include, but are not limited to total assembly size, number of contigs, contig N50/L50, and maximum contig length.

## Sheet: Core_8_Bin_00001
	CORE_8_BIN_00001 Deltaproteobacterial-bbl-16
General genome metadata
	analysis project type
	metagenome-assembled genome (MAG)
	taxa id
	16S rRNA gene
	assembly software
	MetaSpades v.3.10.1
	annotation
	Prodigal v.2.6.3 and Hmmer v.3.1
Genome quality
	assembly quaility
	Medium Quality Draft:Many fragments with little to no review of assembly other than reporting of standard assembly statistics*.
	completeness score
	High Quality Draft: >90%
	contamination score
	High Quality Draft: < 5%
	completeness software
	anvi'o
	number of contigs
	416
	16S recovered
	no
	16S recovery software
	rnammer
	number of standard tRNAs extracted
	21
	tRNA extraction software
	aragorn
	completeness approach
	marker gene based
	decontamination software
	anvi'o
MAG metadata
mandatory	bin parameters
	kmer+coverage
madatory	binning software
	anvi'o
optional	reassembly post binning
	no
optional	mag coverage software
	bowtie

## Sheet: Core_8_Bin_00002
	CORE_8_BIN_00002 Candidate division Zixibacteria (Phylum)
General genome metadata
	analysis project type
	metagenome-assembled genome (MAG)
	taxa id
	multi marker approach
	assembly software
	MetaSpades v.3.10.1
	annotation
	Prodigal v.2.6.3 and Hmmer v.3.1
Genome quality
mandatory	assembly quaility
	Medium Quality Draft:Many fragments with little to no review of assembly other than reporting of standard assembly statistics*.
mandatory	completeness score
	High Quality Draft: >90%
mandatory	contamination score
	High Quality Draft: < 5%
mandatory	completeness software
	checkm
optional	number of contigs
	58
optional	16S recovered
	no
optional	16S recovery software
	rnammer
optional	completeness approach
	marker gene based
optional	decontamination software
	anvi'o
MAG metadata
mandatory	bin parameters
	kmer+coverage
madatory	binning software
	anvi'o
optional	reassembly post binning
	no
optional	mag coverage software
	bowtie
* Assembly statistics include, but are not limited to total assembly size, number of contigs, contig N50/L50, and maximum contig length.

## Sheet: Core_8_Bin_00003
	CORE_8_BIN_00003 Bacteroidales sp.
General genome metadata
	analysis project type
	metagenome-assembled genome (MAG)
	taxa id
	multi marker approach
	assembly software
	MetaSpades v.3.10.1
	annotation
	Prodigal v.2.6.3 and Hmmer v.3.1
Genome quality
mandatory	assembly quaility
	Medium Quality Draft:Many fragments with little to no review of assembly other than reporting of standard assembly statistics*.
mandatory	completeness score
	Medium Quality Draft: >50%
mandatory	contamination score
	High Quality Draft: < 5%
mandatory	completeness software
	checkm
optional	number of contigs
	503
optional	16S recovered
	no
optional	16S recovery software
	rnammer
optional	completeness approach
	marker gene based
optional	decontamination software
	anvi'o
MAG metadata
mandatory	bin parameters
	kmer+coverage
madatory	binning software
	anvi'o
optional	reassembly post binning
	no
optional	mag coverage software
	bowtie
* Assembly statistics include, but are not limited to total assembly size, number of contigs, contig N50/L50, and maximum contig length.

## Sheet: Core_8_Bin_00004
	CORE_8_BIN_00004 Candidatus Woesearchaeota (Phylum)
General genome metadata
	analysis project type
	metagenome-assembled genome (MAG)
	taxa id
	multi marker approach
	assembly software
	MetaSpades v.3.10.1
	annotation
	Prodigal v.2.6.3 and Hmmer v.3.1
Genome quality
mandatory	assembly quaility
	Medium Quality Draft:Many fragments with little to no review of assembly other than reporting of standard assembly statistics*.
mandatory	completeness score
	Medium Quality Draft: >50%
mandatory	contamination score
	High Quality Draft: < 5%
mandatory	completeness software
	checkm
optional	number of contigs
	173
optional	16S recovered
	no
optional	16S recovery software
	rnammer
optional	completeness approach
	marker gene based
optional	decontamination software
	anvi'o
MAG metadata
mandatory	bin parameters
	kmer+coverage
madatory	binning software
	anvi'o
optional	reassembly post binning
	no
optional	mag coverage software
	bowtie
* Assembly statistics include, but are not limited to total assembly size, number of contigs, contig N50/L50, and maximum contig length.

[truncated: 1 more sheets: Core_8_Bin_00005]
